# Supplementary material for: The Host-Specific Intestinal Microbiota Composition Impacts Campylobacter coli Infection in a Clinical Mouse Model of Campylobacteriosis
Source: Pathogens. 2020 Sep 29;9(10):804. doi: 10.3390/pathogens9100804 (PMC7600086; doi:10.3390/pathogens9100804)
Supplement: Supplementary file 1 [file pathogens-09-00804-s001.zip]

Archive with 6 entries (6 files):
- FigureS1_Setup_310820.pdf
- __MACOSX/._FigureS1_Setup_310820.pdf
- FigureS2_REVISED.tiff
- __MACOSX/._FigureS2_REVISED.tiff
- FigureS3_COLON_PICS_210820.pdf
- __MACOSX/._FigureS3_COLON_PICS_210820.pdf
